# Supplementary material for: Manganese Phthalocyanine-Based Magnetic Core–Shell Composites with Peroxidase Mimetic Activity for Colorimetric Detection of Ascorbic Acid and Glutathione
Source: Molecules. 2025 Mar 27;30(7):1484. doi: 10.3390/molecules30071484 (PMC11990450; doi:10.3390/molecules30071484)
Supplement: Supplementary file 1 [file molecules-30-01484-s001.zip]

Archive with 1 entries (1 files):
- molecules-3509241-supplementary.pdf
